# Supplementary material for: Inulin as a Biopolymer; Chemical Structure, Anticancer Effects, Nutraceutical Potential and Industrial Applications: A Comprehensive Review
Source: Polymers (Basel). 2025 Feb 4;17(3):412. doi: 10.3390/polym17030412 (PMC11819723; doi:10.3390/polym17030412)
Supplement: Supplementary file 1 [file polymers-17-00412-s001.zip]

Archive with 3 entries (2 files):
- polymers-3432961 supplementary material/
- polymers-3432961 supplementary material/polymers-3432961_S1 Physicochemical features and degree of polymerization of fructooligosaccharides.xls
- polymers-3432961 supplementary material/polymers-3432961_S2   FOS, beta-D-fructofuranose, levan, and inulin.xlsx
