# Supplementary material for: Inulin as a Biopolymer; Chemical Structure, Anticancer Effects, Nutraceutical Potential and Industrial Applications: A Comprehensive Review
Source: Polymers (Basel). 2025 Feb 4;17(3):412. doi: 10.3390/polym17030412 (PMC11819723; doi:10.3390/polym17030412)
Supplement: Supplementary file 1 [file polymers-17-00412-s001.zip › polymers-3432961 supplementary material/polymers-3432961_S2 FOS, beta-D-fructofuranose, levan, and inulin.xlsx]

## Sheet: FOS
smiles	LogS	LogD	LogP	Pgp-inh	Pgp-sub	HIA	F(20%)	F(30%)	Caco-2	MDCK	BBB	PPB	VDss	Fu	CYP1A2-inh	CYP1A2-sub	CYP2C19-inh	CYP2C19-sub	CYP2C9-inh	CYP2C9-sub	CYP2D6-inh	CYP2D6-sub	CYP3A4-inh	CYP3A4-sub	CL	T12	hERG	H-HT	DILI	Ames	ROA	FDAMDD	SkinSen	Carcinogenicity	EC	EI	Respiratory	BCF	IGC50	LC50	LC50DM	NR-AR	NR-AR-LBD	NR-AhR	NR-Aromatase	NR-ER	NR-ER-LBD	NR-PPAR-gamma	SR-ARE
C(C1C(C(C(C(O1)OC2(C(C(C(O2)CO)O)O)COC3(C(C(C(O3)CO)O)O)COC4(C(C(C(O4)CO)O)O)COC5(C(C(C(O5)CO)O)O)COC6(C(C(C(O6)CO)O)O)COC7(C(C(C(O7)CO)O)O)COC8(C(C(C(O8)CO)O)O)COC9(C(C(C(O9)CO)O)O)COC1(C(C(C(O1)CO)O)O)COC1(C(C(C(O1)CO)O)O)CO)O)O)O)O	3.396	-6.942	-10.486	0.0	0.994	1.0	1.0	1.0	-6.991	0.06379684805870056	0.658	-31.948955535888672%	-1.789	44.92592239379883%	0.0	0.001	0.0	0.016	0.0	0.0	0.0	0.004	0.0	0.0	-3.713	0.149	0.534	0.176	0.053	0.003	0.001	0.0	0.02	0.0	0.002	0.0	0.0	-0.345	-0.499	-5.779	1.083	0.0	0.192	0.0	0.218	0.335	0.899	0.079	0.078
C1[C@@H]([C@H]([C@@H]([C@]1(CO)OC[C@]2(C[C@@H]([C@H]([C@@H]2O)O)CO)OC[C@]3(C[C@@H]([C@H]([C@@H]3O)O)CO)OC[C@]4(C[C@@H]([C@H]([C@@H]4O)O)CO)OC[C@]5(C[C@@H]([C@H]([C@@H]5O)O)CO)OC[C@]6(C[C@@H]([C@H]([C@@H]6O)O)CO)OC[C@]7(C[C@@H]([C@H]([C@@H]7O)O)CO)OC[C@]8(C[C@@H]([C@H]([C@@H]8O)O)CO)OC[C@]9(C[C@@H]([C@H]([C@@H]9O)O)CO)OC[C@]1(C[C@@H]([C@H]([C@@H]1O)O)CO)OC[C@]1(C[C@@H]([C@H]([C@@H]1O)O)CO)OC[C@]1(…	-1.784	-5.036	-7.054	0.0	1.0	1.0	1.0	1.0	-7.741	0.010026642121374607	0.829	8.718875885009766%	-1.723	11.371013641357422%	0.0	0.003	0.0	0.027	0.0	0.0	0.0	0.0	0.021	0.0	-6.264	0.987	0.63	0.836	0.04	0.004	0.0	0.0	0.966	0.001	0.003	0.001	0.0	-0.755	-3.466	-5.389	-1.903	0.015	0.989	0.0	0.875	0.499	0.946	0.0	0.002
C([C@@H]1[C@H]([C@@H]([C@H]([C@H](O1)O[C@]2([C@H]([C@@H]([C@H](O2)CO)O)O)CO[C@]3([C@H]([C@@H]([C@H](O3)CO)O)O)CO[C@]4([C@H]([C@@H]([C@H](O4)CO)O)O)CO[C@]5([C@H]([C@@H]([C@H](O5)CO)O)O)CO[C@]6([C@H]([C@@H]([C@H](O6)CO)O)O)CO[C@]7([C@H]([C@@H]([C@H](O7)CO)O)O)CO[C@]8([C@H]([C@@H]([C@H](O8)CO)O)O)CO[C@]9([C@H]([C@@H]([C@H](O9)CO)O)O)CO[C@]1([C@H]([C@@H]([C@H](O1)CO)O)O)CO[C@]1([C@H]([C@@H]([C@H](O1)…	0.497	-6.323	-8.672	0.0	0.932	1.0	1.0	1.0	-7.364	0.011883741244673729	0.837	4.4577484130859375%	-1.904	76.94888305664062%	0.0	0.001	0.0	0.013	0.0	0.0	0.0	0.001	0.0	0.0	-2.529	0.981	0.49	0.111	0.032	0.001	0.0	0.0	0.941	0.0	0.003	0.003	0.0	-0.994	-3.83	-7.895	-5.525	0.0	0.948	0.0	0.28	0.294	0.859	0.001	0.838
C([C@@H]1[C@H]([C@@H]([C@H]([C@H](O1)O[C@]2([C@H]([C@@H]([C@H](O2)CO)O)O)CO[C@]3([C@H]([C@@H]([C@H](O3)CO)O)O)CO[C@]4([C@H]([C@@H]([C@H](O4)CO)O)O)CO[C@]5([C@@H]([C@@H]([C@H](O5)CO)O)O)CO[C@]6([C@H]([C@@H]([C@H](O6)CO)O)O)CO[C@]7([C@H]([C@@H]([C@H](O7)CO)O)O)CO[C@]8([C@H]([C@@H]([C@H](O8)CO)O)O)CO[C@]9([C@H]([C@@H]([C@H](O9)CO)O)O)CO[C@]1([C@H]([C@@H]([C@H](O1)CO)O)O)CO[C@]1([C@H]([C@@H]([C@H](O1…	0.288	-5.58	-7.524	0.0	0.965	1.0	1.0	1.0	-7.23	0.006014250218868256	0.744	11.482637405395508%	-1.49	65.16979217529297%	0.0	0.001	0.0	0.017	0.0	0.0	0.0	0.002	0.0	0.0	-1.504	0.97	0.521	0.125	0.057	0.003	0.0	0.0	0.93	0.0	0.003	0.002	0.0	-0.84	-2.981	-6.414	-4.119	0.0	0.913	0.0	0.384	0.28	0.821	0.002	0.798
C([C@@H]1[C@H]([C@@H]([C@H]([C@H](O1)O[C@]2([C@H]([C@@H]([C@H](O2)CO)O)O)CO[C@]3([C@H]([C@@H]([C@H](O3)CO)O)O)CO[C@](CO)(CO[C@]4([C@H]([C@@H]([C@H](O4)CO)O)O)CO[C@]5([C@H]([C@@H]([C@H](O5)CO)O)O)CO[C@]6([C@H]([C@@H]([C@H](O6)CO)O)O)CO[C@]7([C@H]([C@@H]([C@H](O7)CO)O)O)CO[C@]8([C@H]([C@@H]([C@H](O8)CO)O)O)CO[C@]9([C@H]([C@@H]([C@H](O9)CO)O)O)CO)OC(CO)CO)O)O)O)O	0.299	-4.662	-7.063	0.0	0.996	1.0	1.0	1.0	-7.118	0.007714095059782267	0.671	4.882099628448486%	-1.178	61.70055389404297%	0.0	0.003	0.0	0.019	0.0	0.0	0.0	0.002	0.0	0.0	-1.286	0.961	0.534	0.13	0.017	0.004	0.0	0.0	0.934	0.001	0.003	0.006	0.0	-0.957	-3.345	-6.607	-5.074	0.0	0.902	0.0	0.443	0.229	0.762	0.003	0.722
C([C@@H]1[C@H]([C@@H]([C@H]([C@H](O1)O[C@]2([C@H]([C@@H]([C@H](O2)CO)O)O)CO[C@]3([C@H]([C@@H]([C@H](O3)CO)O)O)CO[C@]4([C@H]([C@@H]([C@H](O4)CO)O)O)CO[C@]5([C@H]([C@@H]([C@H](O5)CO)O)O)CO[C@]6([C@H]([C@@H]([C@H](O6)CO)O)O)CO[C@]7([C@H]([C@@H]([C@H](O7)CO)O)O)CO[C@]8([C@H]([C@@H]([C@H](O8)CO)O)O)CO)O)O)O)O	0.146	-4.359	-5.873	0.0	0.937	1.0	1.0	1.0	-6.986	0.0017781701171770692	0.546	17.798938751220703%	-0.766	54.21689224243164%	0.0	0.005	0.0	0.025	0.0	0.0	0.0	0.006	0.0	0.0	-0.178	0.947	0.559	0.131	0.041	0.009	0.0	0.0	0.896	0.001	0.003	0.005	0.0	-0.659	-1.836	-4.495	-2.662	0.0	0.888	0.0	0.606	0.251	0.701	0.005	0.73
C(C1C(C(C(C(O1)O[C@]2(C(C(C(O2)CO)O)O)CO[C@]3(C(C(C(O3)CO)O)O)CO[C@]4(C(C(C(O4)CO)O)O)CO[C@]5(C(C(C(O5)CO)O)O)CO[C@]6(C(C(C(O6)CO)O)O)CO[C@]7(C(C(C(O7)CO)O)O)CO[C@]8(C(C(C(O8)CO)O)O)CO[C@]9(C(C(C(O9)CO)O)O)CO)O)O)O)O	2.139	-4.973	-7.547	0.0	0.941	1.0	1.0	1.0	-6.967	0.05836862325668335	0.536	-13.423258781433105%	-1.188	64.51423645019531%	0.0	0.002	0.0	0.021	0.0	0.0	0.0	0.008	0.0	0.0	-1.214	0.581	0.562	0.153	0.845	0.009	0.001	0.0	0.021	0.0	0.002	0.001	0.0	-0.267	0.131	-4.155	0.634	0.0	0.221	0.001	0.398	0.242	0.827	0.11	0.786
C([C@@H]1[C@H]([C@@H]([C@H]([C@H](O1)O[C@]2([C@H]([C@@H]([C@H](O2)CO)O)O)CO[C@]3([C@H]([C@@H]([C@H](O3)CO)O)O)CO[C@]4([C@H]([C@@H]([C@H](O4)CO)O)O)CO[C@]5([C@H]([C@@H]([C@H](O5)CO)O)O)CO[C@]6([C@H]([C@@H]([C@H](O6)CO)O)O)CO[C@]7([C@H]([C@@H]([C@H](O7)CO)O)O)CO)O)O)O)O	0.082	-4.058	-5.318	0.0	0.935	1.0	1.0	1.0	-6.91	0.0012128077214583755	0.47	18.968713760375977%	-0.536	52.68117904663086%	0.0	0.007	0.0	0.029	0.0	0.0	0.0	0.01	0.001	0.0	0.233	0.934	0.569	0.133	0.041	0.014	0.0	0.0	0.866	0.002	0.003	0.007	0.0	-0.556	-1.456	-3.815	-2.08	0.0	0.869	0.0	0.667	0.242	0.652	0.007	0.676
C([C@@H]1[C@H]([C@@H]([C@H]([C@H](O1)O[C@]2([C@H]([C@@H]([C@H](O2)CO)O)O)CO[C@]3([C@H]([C@@H]([C@H](O3)CO)O)O)CO[C@]4([C@H]([C@@H]([C@H](O4)CO)O)O)CO[C@]5([C@H]([C@@H]([C@H](O5)CO)O)O)CO[C@]6([C@H]([C@@H]([C@H](O6)CO)O)O)CO[C@]7([C@H]([C@@H]([C@H](O7)CO)O)O)CO[C@]8([C@H]([C@@H]([C@H](O8)CO)O)O)CO[C@]9([C@H]([C@@H]([C@H](O9)CO)O)O)CO[C@]1([C@H]([C@@H]([C@H](O1)CO)O)O)CO)O)O)O)O	0.24	-5.066	-6.994	0.0	0.937	1.0	1.0	1.0	-7.134	0.003809575457125902	0.683	13.318866729736328%	-1.226	59.582881927490234%	0.0	0.002	0.0	0.019	0.0	0.0	0.0	0.003	0.0	0.0	-1.019	0.965	0.534	0.123	0.038	0.004	0.0	0.0	0.923	0.001	0.003	0.004	0.0	-0.807	-2.619	-5.854	-3.812	0.0	0.918	0.0	0.472	0.268	0.774	0.003	0.779
C([C@@H]1[C@H]([C@@H]([C@H]([C@H](O1)O[C@]2([C@H]([C@@H]([C@H](O2)CO)O)O)CO[C@]3([C@H]([C@@H]([C@H](O3)CO)O)O)CO[C@]4([C@H]([C@@H]([C@H](O4)CO)O)O)CO[C@]5([C@H]([C@@H]([C@H](O5)CO)O)O)CO[C@]6([C@H]([C@@H]([C@H](O6)CO)O)O)CO[C@]7([C@H]([C@@H]([C@H](O7)CO)O)O)CO[C@]8([C@H]([C@@H]([C@H](O8)CO)O)O)CO[C@]9([C@H]([C@@H]([C@H](O9)CO)O)O)CO[C@]1([C@H]([C@@H]([C@H](O1)CO)O)O)CO[C@]1([C@H]([C@@H]([C@H](O1)…	0.322	-5.47	-7.554	0.0	0.936	1.0	1.0	1.0	-7.208	0.00556950643658638	0.742	10.451885223388672%	-1.456	64.50288391113281%	0.0	0.001	0.0	0.017	0.0	0.0	0.0	0.002	0.0	0.0	-1.487	0.971	0.52	0.119	0.036	0.003	0.0	0.0	0.932	0.0	0.003	0.003	0.0	-0.875	-3.022	-6.534	-4.383	0.0	0.929	0.0	0.404	0.277	0.806	0.002	0.801
C([C@@H]1[C@H]([C@@H]([C@H]([C@H](O1)O[C@]2([C@H]([C@@H]([C@H](O2)CO)O)O)CO[C@]3([C@H]([C@@H]([C@H](O3)CO)O)O)CO[C@]4([C@H]([C@@H]([C@H](O4)CO)O)O)CO[C@]5([C@H]([C@@H]([C@H](O5)CO)O)O)CO[C@]6([C@H]([C@@H]([C@H](O6)CO)O)O)CO[C@]7([C@H]([C@@H]([C@H](O7)CO)O)O)CO[C@]8([C@H]([C@@H]([C@H](O8)CO)O)O)CO[C@]9([C@H]([C@@H]([C@H](O9)CO)O)O)CO)O)O)O)O	0.192	-4.683	-6.433	0.0	0.937	1.0	1.0	1.0	-7.06	0.0026052845641970634	0.617	15.855745315551758%	-0.996	55.75531005859375%	0.0	0.003	0.0	0.022	0.0	0.0	0.0	0.004	0.0	0.0	-0.589	0.957	0.548	0.127	0.04	0.006	0.0	0.0	0.911	0.001	0.003	0.005	0.0	-0.736	-2.223	-5.175	-3.241	0.0	0.905	0.0	0.541	0.26	0.739	0.004	0.757
C([C@@H]1[C@H]([C@@H]([C@H]([C@H](O1)O[C@]2([C@H]([C@@H]([C@H](O2)CO)O)O)CO[C@]3([C@H]([C@@H]([C@H](O3)CO)O)O)CO[C@]4([C@H]([C@@H]([C@H](O4)CO)O)O)CO[C@]5([C@H]([C@@H]([C@H](O5)CO)O)O)CO[C@]6([C@H]([C@@H]([C@H](O6)CO)O)O)CO[C@]7([C@H]([C@@H]([C@H](O7)CO)O)O)CO[C@]8([C@H]([C@@H]([C@H](O8)CO)O)O)CO[C@]9([C@H]([C@@H]([C@H](O9)CO)O)O)CO[C@]1([C@H]([C@@H]([C@H](O1)CO)O)O)CO[C@]1([C@H]([C@@H]([C@H](O1)…	0.405	-5.889	-8.113	0.0	0.934	1.0	1.0	1.0	-7.281	0.008142535574734211	0.794	7.469040393829346%	-1.683	70.09339904785156%	0.0	0.001	0.0	0.015	0.0	0.0	0.0	0.001	0.0	0.0	-1.98	0.977	0.505	0.115	0.034	0.002	0.0	0.0	0.937	0.0	0.003	0.003	0.0	-0.943	-3.426	-7.215	-4.954	0.0	0.939	0.0	0.339	0.285	0.834	0.002	0.82
C([C@@H]1[C@H]([C@@H]([C@H]([C@H](O1)O[C@]2([C@H]([C@@H]([C@H](O2)CO)O)O)CO[C@]3([C@H]([C@@H]([C@H](O3)CO)O)O)CO[C@]4([C@H]([C@@H]([C@H](O4)CO)O)O)CO[C@]5([C@H]([C@@H]([C@H](O5)CO)O)O)CO[C@]6([C@H]([C@@H]([C@H](O6)CO)O)O)CO[C@]7([C@H]([C@@H]([C@H](O7)CO)O)O)CO[C@]8([C@H]([C@@H]([C@H](O8)CO)O)O)COC9([C@H]([C@@H]([C@H](O9)CO)O)O)COC1([C@H]([C@@H]([C@H](O1)CO)O)O)COC1([C@H]([C@@H]([C@H](O1)CO)O)O)CO…	1.059	-7.344	-9.182	0.0	0.987	1.0	1.0	1.0	-7.359	0.007172809448093176	0.87	-5.185496807098389%	-1.847	65.22477722167969%	0.0	0.001	0.0	0.012	0.0	0.0	0.0	0.001	0.0	0.0	-3.394	0.984	0.484	0.111	0.007	0.001	0.0	0.0	0.949	0.0	0.002	0.002	0.0	-1.042	-3.987	-8.089	-5.272	0.0	0.95	0.0	0.247	0.339	0.855	0.001	0.29
[truncated: 39 more columns]

## Sheet: Beta-D-Fructofuranose 
smiles	LogS	LogD	LogP	Pgp-inh	Pgp-sub	HIA	F(20%)	F(30%)	Caco-2	MDCK	BBB	PPB	VDss	Fu	CYP1A2-inh	CYP1A2-sub	CYP2C19-inh	CYP2C19-sub	CYP2C9-inh	CYP2C9-sub	CYP2D6-inh	CYP2D6-sub	CYP3A4-inh	CYP3A4-sub	CL	T12	hERG	H-HT	DILI	Ames	ROA	FDAMDD	SkinSen	Carcinogenicity	EC	EI	Respiratory	BCF	IGC50	LC50	LC50DM	NR-AR	NR-AR-LBD	NR-AhR	NR-Aromatase	NR-ER	NR-ER-LBD	NR-PPAR-gamma	SR-ARE
C([C@@H]1[C@H]([C@@H]([C@](O1)(CO)O)O)O)O	-0.129	-1.789	-1.92	0.005	0.006	0.835	0.546	0.784	-5.505	0.0017601152649149299	0.352	13.653121948242188%	0.423	82.30091094970703%	0.013	0.066	0.009	0.095	0.001	0.055	0.001	0.12	0.006	0.04	2.83	0.751	0.13	0.05	0.037	0.085	0.005	0.001	0.24	0.024	0.004	0.66	0.011	-0.067	0.541	-0.038	0.669	0.023	0.016	0.004	0.011	0.145	0.011	0.003	0.148
[truncated: 39 more columns]

## Sheet: LEVAN
smiles	LogS	LogD	LogP	Pgp-inh	Pgp-sub	HIA	F(20%)	F(30%)	Caco-2	MDCK	BBB	PPB	VDss	Fu	CYP1A2-inh	CYP1A2-sub	CYP2C19-inh	CYP2C19-sub	CYP2C9-inh	CYP2C9-sub	CYP2D6-inh	CYP2D6-sub	CYP3A4-inh	CYP3A4-sub	CL	T12	hERG	H-HT	DILI	Ames	ROA	FDAMDD	SkinSen	Carcinogenicity	EC	EI	Respiratory	BCF	IGC50	LC50	LC50DM	NR-AR	NR-AR-LBD	NR-AhR	NR-Aromatase	NR-ER	NR-ER-LBD	NR-PPAR-gamma	SR-ARE
C([C@@H]1[C@H]([C@@H]([C@](O1)(CO)OC[C@@H]2[C@H]([C@@H]([C@](O2)(CO)OC[C@@H]3[C@H]([C@@H]([C@](O3)(CO)O)O)O)O)O)O)O)O	-0.289	-2.137	-3.095	0.006	0.834	0.999	1.0	0.999	-6.469	0.00021326537535060197	0.245	18.222774505615234%	0.315	57.73720169067383%	0.002	0.037	0.002	0.049	0.0	0.004	0.0	0.06	0.004	0.007	1.588	0.852	0.539	0.076	0.083	0.063	0.0	0.0	0.777	0.023	0.003	0.033	0.002	-0.278	-0.095	-1.278	-0.615	0.019	0.792	0.002	0.523	0.124	0.038	0.013	0.597
[truncated: 39 more columns]

## Sheet: Inulin
smiles	LogS	LogD	LogP	Pgp-inh	Pgp-sub	HIA	F(20%)	F(30%)	Caco-2	MDCK	BBB	PPB	VDss	Fu	CYP1A2-inh	CYP1A2-sub	CYP2C19-inh	CYP2C19-sub	CYP2C9-inh	CYP2C9-sub	CYP2D6-inh	CYP2D6-sub	CYP3A4-inh	CYP3A4-sub	CL	T12	hERG	H-HT	DILI	Ames	ROA	FDAMDD	SkinSen	Carcinogenicity	EC	EI	Respiratory	BCF	IGC50	LC50	LC50DM	NR-AR	NR-AR-LBD	NR-AhR	NR-Aromatase	NR-ER	NR-ER-LBD	NR-PPAR-gamma	SR-ARE
C([C@@H]1C(C([C@](O1)(CO)OC[C@@]2(C(C([C@H](O2)CO)O)O)OC[C@@]3(C(C([C@H](O3)CO)O)O)O[C@H]4C(C([C@@H](C(O4)CO)O)O)O)O)O)O	0.335	-3.173	-4.123	0.0	0.973	1.0	1.0	1.0	-6.668	0.001019276911392808	0.308	10.654438972473145%	-0.014	62.04517364501953%	0.0	0.016	0.001	0.047	0.0	0.007	0.0	0.044	0.001	0.0	1.031	0.784	0.472	0.143	0.388	0.052	0.001	0.0	0.042	0.001	0.003	0.005	0.001	-0.078	0.317	-1.35	1.096	0.0	0.356	0.003	0.078	0.185	0.532	0.026	0.663
[truncated: 39 more columns]
